# Supplementary material for: Unintentional and self-poisoning mortalities in Mexico, 2000–2012
Source: PLoS One. 2017 Jul 20;12(7):e0181708. doi: 10.1371/journal.pone.0181708 (PMC5519209; doi:10.1371/journal.pone.0181708)
Supplement: S3 Table — (XLS) [file pone.0181708.s003.xls]

## Sheet: Hoja1
	Years old	2000	2001	2002	2003	2004	2005	2006	2007	2008	2009	2010
Total	Total	97483412	9.84199e+07	9.99052e+07	1.0139e+08	1.02876e+08	103263388	1.05846e+08	1.07332e+08	1.08817e+08	1.10302e+08	112336538	1.13273e+08
Total	1-4	10635157	1.04926e+07	1.0482e+07	1.04713e+07	1.04606e+07	10186243	1.04392e+07	1.04285e+07	1.04179e+07	1.04072e+07	10528322	1.03858e+07
Total	5-9	11215323	1.0992e+07	1.09752e+07	1.09584e+07	1.09416e+07	10511738	1.09081e+07	1.08913e+07	1.08745e+07	1.08578e+07	11047537	1.08242e+07
Total	10-14	10736493	1.07948e+07	1.08152e+07	1.08355e+07	1.08558e+07	10952123	1.08965e+07	1.09169e+07	1.09372e+07	1.09576e+07	10939937	1.09983e+07
Total	15-19	9992135	9.96217e+06	1.00656e+07	1.0169e+07	1.02724e+07	10109021	1.04792e+07	1.05826e+07	1.06859e+07	1.07893e+07	11026112	1.09961e+07
Total	20-24	9071134	8.98089e+06	9.063e+06	9.14512e+06	9.22723e+06	8964629	9.39146e+06	9.47357e+06	9.55569e+06	9.6378e+06	9892271	9.80203e+06
Total	25-29	8157743	8.09759e+06	8.16063e+06	8.22367e+06	8.28672e+06	8103358	8.4128e+06	8.47585e+06	8.53889e+06	8.60193e+06	8788177	8.72802e+06
Total	30-34	7136523	7.31338e+06	7.44681e+06	7.58024e+06	7.71366e+06	7933951	7.98052e+06	8.11395e+06	8.24737e+06	8.3808e+06	8470798	8.64766e+06
Total	35-39	6352538	6.4765e+06	6.67055e+06	6.86459e+06	7.05864e+06	7112526	7.44673e+06	7.64077e+06	7.83482e+06	8.02886e+06	8292987	8.41695e+06
Total	40-44	5194833	5.34802e+06	5.52946e+06	5.7109e+06	5.89234e+06	6017268	6.25521e+06	6.43665e+06	6.61809e+06	6.79953e+06	7009226	7.16241e+06
Total	45-49	4072091	4.2627e+06	4.44837e+06	4.63403e+06	4.81969e+06	5015255	5.19102e+06	5.37669e+06	5.56235e+06	5.74801e+06	5928730	6.11934e+06
Total	50-54	3357953	3.48843e+06	3.65906e+06	3.8297e+06	4.00033e+06	4090650	4.3416e+06	4.51223e+06	4.68287e+06	4.8535e+06	5064291	5.19477e+06
Total	55-59	2559231	2.6561e+06	2.78972e+06	2.92333e+06	3.05694e+06	3117071	3.32417e+06	3.45778e+06	3.5914e+06	3.72501e+06	3895365	3.99224e+06
Total	60-64	2198146	2278368	2370200	2462032	2553864	2622476	2737528	2829360	2921192	3013024	3116466	3196688
Total	65-69	1660785	1.71611e+06	1.78176e+06	1.84741e+06	1.91306e+06	1958069	2.04435e+06	2.11e+06	2.17565e+06	2.2413e+06	2317265	2.37259e+06
Total	70-74	1245674	1.28746e+06	1.35029e+06	1.41311e+06	1.47594e+06	1496691	1.60159e+06	1.66442e+06	1.72724e+06	1.79007e+06	1873934	1.91572e+06
Total	> 75	1843852	1.92284e+06	2.01323e+06	2.10362e+06	2.194e+06	2261599	2.37477e+06	2.46516e+06	2.55555e+06	2.64593e+06	2747714	2.82671e+06
Male	Total	47592253	4.7994e+07	4.87203e+07	4.94466e+07	5.01728e+07	50249955	5.16254e+07	5.23517e+07	5.3078e+07	5.38043e+07	54855231	5.52569e+07
Male	1-4	5401306	5.3298e+06	5.32436e+06	5.31893e+06	5.31349e+06	5175913	5.30262e+06	5.29718e+06	5.29175e+06	5.28631e+06	5346943	5.27544e+06
Male	5-9	5677711	5.56975e+06	5.5624e+06	5.55504e+06	5.54769e+06	5339127	5.53298e+06	5.52563e+06	5.51828e+06	5.51092e+06	5604175	5.49622e+06
Male	10-14	5435737	5.465e+06	5.47619e+06	5.48738e+06	5.49857e+06	5545910	5.52094e+06	5.53213e+06	5.54332e+06	5.5545e+06	5547613	5.57688e+06
Male	15-19	4909648	4.8977e+06	4.95875e+06	5.0198e+06	5.08084e+06	4995906	5.20294e+06	5.26399e+06	5.32503e+06	5.38608e+06	5520121	5.50818e+06
Male	20-24	4303600	4.25291e+06	4.30387e+06	4.35483e+06	4.40579e+06	4253440	4.50771e+06	4.55867e+06	4.60963e+06	4.66059e+06	4813204	4.76251e+06
Male	25-29	3861482	3.81993e+06	3.85438e+06	3.88883e+06	3.92328e+06	3805724	3.99218e+06	4.02663e+06	4.06107e+06	4.09552e+06	4205975	4.16442e+06
Male	30-34	3383356	3.46138e+06	3.52565e+06	3.58992e+06	3.65419e+06	3745974	3.78272e+06	3.84699e+06	3.91126e+06	3.97552e+06	4026031	4.10406e+06
Male	35-39	3023328	3076582	3170723	3264864	3359005	3371372	3547287	3641428	3735569	3829710	3964738	4017992
Male	40-44	2494771	2.56333e+06	2.64888e+06	2.73444e+06	2.81999e+06	2871549	2.9911e+06	3.07666e+06	3.16221e+06	3.24777e+06	3350322	3.41888e+06
Male	45-49	1957177	2.04302e+06	2.12974e+06	2.21646e+06	2.30318e+06	2388149	2.47662e+06	2.56333e+06	2.65005e+06	2.73677e+06	2824364	2.91021e+06
Male	50-54	1624033	1.68403e+06	1.76188e+06	1.83972e+06	1.91756e+06	1959720	2.07324e+06	2.15108e+06	2.22893e+06	2.30677e+06	2402451	2.46245e+06
Male	55-59	1234072	1.27968e+06	1.34322e+06	1.40677e+06	1.47032e+06	1497981	1.59741e+06	1.66096e+06	1.7245e+06	1.78805e+06	1869537	1.91514e+06
Male	60-64	1045404	1.08278e+06	1.12591e+06	1.16903e+06	1.21216e+06	1243788	1.29841e+06	1.34154e+06	1.38467e+06	1.42779e+06	1476667	1.51404e+06
Male	65-69	779666	806268	837828	869389	900950	922592	964071	995632	1.02719e+06	1.05875e+06	1095273	1.12187e+06
Male	70-74	589106	608177	636656	665135	693613	703277	750571	779049	807528	836007	873893	892964
Male	> 75	838181	873530	913083	952635	992188	1023334	1.07129e+06	1.11084e+06	1.1504e+06	1.18995e+06	1233705	1.26905e+06
Female	Total	49891159	5.04259e+07	5.11849e+07	5.19439e+07	5.2703e+07	53013433	5.4221e+07	5.498e+07	5.5739e+07	5.6498e+07	57481307	5.80161e+07
Female	1-4	5233851	5.16284e+06	5.15759e+06	5.15235e+06	5.1471e+06	5010330	5.13661e+06	5.13136e+06	5.12611e+06	5.12086e+06	5181379	5.11037e+06
Female	5-9	5537612	5.42223e+06	5.4128e+06	5.40338e+06	5.39395e+06	5172611	5.3751e+06	5.36568e+06	5.35625e+06	5.34683e+06	5443362	5.32798e+06
Female	10-14	5300756	5.3298e+06	5.33896e+06	5.34812e+06	5.35727e+06	5406213	5.37559e+06	5.38474e+06	5.3939e+06	5.40306e+06	5392324	5.42137e+06
Female	15-19	5082487	5.06446e+06	5.10681e+06	5.14916e+06	5.19151e+06	5113115	5.27621e+06	5.31857e+06	5.36092e+06	5.40327e+06	5505991	5.48797e+06
Female	20-24	4767534	4.72798e+06	4.75914e+06	4.79029e+06	4.82144e+06	4711189	4.88375e+06	4.9149e+06	4.94606e+06	4.97721e+06	5079067	5.03952e+06
Female	25-29	4296261	4.27766e+06	4.30625e+06	4.33484e+06	4.36344e+06	4297634	4.42063e+06	4.44922e+06	4.47781e+06	4.50641e+06	4582202	4.5636e+06
Female	30-34	3753167	3851997	3921157	3990317	4059477	4187977	4197797	4266957	4336117	4405277	4444767	4543597
Female	35-39	3329210	3.39992e+06	3.49983e+06	3.59973e+06	3.69963e+06	3741154	3.89944e+06	3.99935e+06	4.09925e+06	4.19915e+06	4328249	4.39896e+06
Female	40-44	2700062	2.78469e+06	2.88058e+06	2.97646e+06	3.07234e+06	3145719	3.26411e+06	3.36e+06	3.45588e+06	3.55177e+06	3658904	3.74353e+06
Female	45-49	2114914	2.21968e+06	2.31863e+06	2.41757e+06	2.51652e+06	2627106	2.71441e+06	2.81335e+06	2.9123e+06	3.01124e+06	3104366	3.20913e+06
Female	50-54	1733920	1.8044e+06	1.89719e+06	1.98998e+06	2.08277e+06	2130930	2.26836e+06	2.36115e+06	2.45394e+06	2.54673e+06	2661840	2.73232e+06
Female	55-59	1325159	1.37642e+06	1.44649e+06	1.51656e+06	1.58663e+06	1619090	1.72676e+06	1.79683e+06	1.86689e+06	1.93696e+06	2025828	2.07709e+06
Female	60-64	1152742	1.19559e+06	1.24429e+06	1.293e+06	1.3417e+06	1378688	1.43912e+06	1.48782e+06	1.53653e+06	1.58523e+06	1639799	1.68264e+06
Female	65-69	881119	909847	943934	978021	1.01211e+06	1035477	1.08028e+06	1.11437e+06	1.14846e+06	1.18255e+06	1221992	1.25072e+06
Female	70-74	656568	679285	713632	747980	782327	793414	851022	885369	919716	954064	1000041	1.02276e+06
Female	> 75	1005671	1.04931e+06	1.10015e+06	1.15098e+06	1.20181e+06	1238265	1.30348e+06	1.35432e+06	1.40515e+06	1.45598e+06	1514009	1.55765e+06
